# Supplementary material for: Microbial-Related Metabolites May Be Involved in Eight Major Biological Processes and Represent Potential Diagnostic Markers in Gastric Cancer
Source: Cancers (Basel). 2023 Nov 3;15(21):5271. doi: 10.3390/cancers15215271 (PMC10649575; doi:10.3390/cancers15215271)
Supplement: Supplementary file 1 [file cancers-15-05271-s001.zip]

Archive with 12 entries (11 files):
- Supplemental Material - cancers/
- Supplemental Material - cancers/Figure S1.tif
- Supplemental Material - cancers/Figure S2.tif
- Supplemental Material - cancers/Figure S3.tif
- Supplemental Material - cancers/Figure S4.tif
- Supplemental Material - cancers/Figure S5.tif
- Supplemental Material - cancers/Figure S6.tif
- Supplemental Material - cancers/Supplemental Material captions.docx
- Supplemental Material - cancers/Table S1.docx
- Supplemental Material - cancers/Table S2.docx
- Supplemental Material - cancers/Table S3.docx
- Supplemental Material - cancers/Table S4.docx
